# Supplementary material for: ZINC-INDUCED FACILITATOR-LIKE family in plants: lineage-specific expansion in monocotyledons and conserved genomic and expression features among rice (Oryza sativa) paralogs
Source: BMC Plant Biol. 2011 Jan 25;11:20. doi: 10.1186/1471-2229-11-20 (PMC3041735; doi:10.1186/1471-2229-11-20)
Supplement: Additional File 8 — Locus numbers of MFS_1 genes used in reconstruction of phylogenetic trees, in addition to ZIFL genes. Locus numbers of MFS_1 genes used in the reconstruction of phylogenetic trees shown in Additional File 3, in addition to ZIFL genes (Additional File 1 and Additional File 2). [file 1471-2229-11-20-S8.XLS]

## Sheet: Plan1
Additional File 8. Locus numbers of MFS_1 genes used in reconstruction of phylogenetic trees, in addition to ZIFL genes.
Oryza sativa	Brachypodium distachyon	Zea mays	Sorghum bicolor	Arabidopsis thaliana	Populus trichocarpa	Vitis vinifera
LOC_Os01g17240	Bradi2g10810	AC147602.5_FG005	Sb01g014790	AT2G29650	POPTR_0006s06110	GSVIVG01012848001
LOC_Os01g63290	Bradi2g23690	AC190480.1_FG007	Sb02g032440	AT2G38060	POPTR_0014s08150	GSVIVG01012850001
LOC_Os05g37820	Bradi2g55130	AC194457.3_FG001	Sb03g011370	AT3G46980	POPTR_0004s15960	GSVIVG01023078001
LOC_Os09g38410	Bradi3g54780	AC203985.4_FG001	Sb03g025190	AT4G00370	POPTR_0004s15900	GSVIVG01023870001
LOC_Os09g39680	Bradi4g37610	AC208897.3_FG004	Sb03g040080	AT4G25220	POPTR_0009s11650	GSVIVG01024780001
LOC_Os10g42830	Bradi4g38740	AC210616.4_FG003	Sb06g023125	AT5G20380	POPTR_0009s04670	GSVIVG01024802001
LOC_Os11g08370	Bradi4g41100	AC235541.1_FG003	Sb06g023360	AT5G44370	POPTR_0009s16940	GSVIVG01026946001
LOC_Os12g07970	Bradi5g26270	AC235543.1_FG002	Sb09g022090	AT5G59250	POPTR_0009s04840	GSVIVG01034012001
LOC_Os02g43620	Bradi1g47600	AF466202.2_FG011	Sb04g032580	AT1G30560	POPTR_0009s08460	GSVIVG01002111001
LOC_Os04g46880	Bradi3g16640	GRMZM2G004694	Sb06g024830	AT2G13100	POPTR_0001s25530	GSVIVG01012880001
LOC_Os06g08170	Bradi3g50400	GRMZM2G010251	Sb07g003750	AT3G47420	POPTR_0001s25690	GSVIVG01018648001
LOC_Os08g06010	Bradi5g17940	GRMZM2G010280	Sb10g005430	AT4G17550	POPTR_0002s16200	GSVIVG01000851001
LOC_Os12g34550	Bradi1g00700	GRMZM2G012923	Sb01g003010	AT1G05030	POPTR_0016s11850	GSVIVG01000853001
LOC_Os01g04190	Bradi1g03530	GRMZM2G019413	Sb01g013910	AT1G07340	POPTR_0016s11860	GSVIVG01001036001
LOC_Os01g22710	Bradi1g14030	GRMZM2G022440	Sb01g013920	AT1G08890	POPTR_0025s00420	GSVIVG01003181001
LOC_Os01g38670	Bradi1g14040	GRMZM2G024708	Sb01g016730	AT1G08900	POPTR_0018s12290	GSVIVG01005870001
LOC_Os01g38680	Bradi1g14150	GRMZM2G024808	Sb01g020570	AT1G08920	POPTR_0003s10870	GSVIVG01006723001
LOC_Os01g46860	Bradi1g23420	GRMZM2G028662	Sb01g020580	AT1G08930	POPTR_0003s08040	GSVIVG01009024001
LOC_Os01g73590	Bradi1g23430	GRMZM2G029153	Sb01g020990	AT1G11260	POPTR_0001s15240	GSVIVG01009719001
LOC_Os02g06540	Bradi1g23440	GRMZM2G034061	Sb01g023950	AT1G16370	POPTR_0001s00630	GSVIVG01010741001
LOC_Os02g13560	Bradi1g23450	GRMZM2G034302	Sb01g027800	AT1G16390	POPTR_0002s21560	GSVIVG01011047001
LOC_Os02g17500	Bradi1g24060	GRMZM2G036236	Sb01g029030	AT1G19450	POPTR_1855s00205	GSVIVG01011908001
LOC_Os02g36414	Bradi1g24770	GRMZM2G039173	Sb01g030430	AT1G20840	POPTR_0005s10180	GSVIVG01012912001
LOC_Os02g36440	Bradi1g24820	GRMZM2G039408	Sb01g031360	AT1G20860	POPTR_0005s04180	GSVIVG01013414001
LOC_Os02g36450	Bradi1g29600	GRMZM2G039580	Sb01g033430	AT1G30220	POPTR_0005s27740	GSVIVG01013421001
LOC_Os02g58530	Bradi1g37000	GRMZM2G039630	Sb01g034610	AT1G34580	POPTR_0005s15450	GSVIVG01014025001
LOC_Os03g01170	Bradi1g42610	GRMZM2G040871	Sb01g034620	AT1G50310	POPTR_0005s24500	GSVIVG01014555001
LOC_Os03g03680	Bradi1g52590	GRMZM2G041459	Sb01g042690	AT1G67300	POPTR_0005s03960	GSVIVG01015332001
LOC_Os03g10090	Bradi1g54320	GRMZM2G041595	Sb01g044000	AT1G73220	POPTR_0005s27680	GSVIVG01015361001
LOC_Os03g10100	Bradi1g56700	GRMZM2G046681	Sb01g044010	AT1G75220	POPTR_0005s03920	GSVIVG01015387001
LOC_Os03g11900	Bradi1g58430	GRMZM2G046700	Sb01g046890	AT1G76430	POPTR_0005s09290	GSVIVG01015523001
LOC_Os03g24860	Bradi1g59420	GRMZM2G047187	Sb01g050580	AT1G77210	POPTR_0005s04170	GSVIVG01016148001
LOC_Os03g24870	Bradi1g61750	GRMZM2G048363	Sb02g000650	AT1G79360	POPTR_0005s24490	GSVIVG01017076001
LOC_Os03g39710	Bradi1g61760	GRMZM2G049372	Sb02g003050	AT1G79410	POPTR_0017s06090	GSVIVG01017836001
LOC_Os03g43720	Bradi1g69710	GRMZM2G049534	Sb02g006150	AT1G79820	POPTR_0017s06110	GSVIVG01017844001
LOC_Os03g60820	Bradi1g71360	GRMZM2G055756	Sb02g009280	AT2G16120	POPTR_0017s06070	GSVIVG01017845001
LOC_Os04g37970	Bradi1g71370	GRMZM2G060183	Sb02g009880	AT2G16130	POPTR_0006s16130	GSVIVG01017935001
LOC_Os04g37980	Bradi1g75020	GRMZM2G060856	Sb02g010540	AT2G18480	POPTR_0006s20340	GSVIVG01017937001
LOC_Os04g37990	Bradi1g75030	GRMZM2G062024	Sb02g024060	AT2G20780	POPTR_0006s01630	GSVIVG01018949001
LOC_Os04g38010	Bradi1g76540	GRMZM2G062156	Sb02g024690	AT2G32830	POPTR_0006s01640	GSVIVG01018988001
LOC_Os04g38026	Bradi1g78400	GRMZM2G063524	Sb02g032700	AT2G35740	POPTR_0018s12130	GSVIVG01021530001
LOC_Os04g38220	Bradi2g02230	GRMZM2G063824	Sb02g036310	AT2G38940	POPTR_0018s09220	GSVIVG01022022001
LOC_Os04g41460	Bradi2g12840	GRMZM2G064437	Sb02g036370	AT2G43330	POPTR_0018s08990	GSVIVG01022023001
LOC_Os04g43210	Bradi2g14900	GRMZM2G066820	Sb02g036920	AT2G48020	POPTR_0018s14760	GSVIVG01022024001
LOC_Os04g44750	Bradi2g16070	GRMZM2G067789	Sb02g037570	AT3G03090	POPTR_0018s14860	GSVIVG01022025001
LOC_Os04g51970	Bradi2g16100	GRMZM2G068095	Sb02g037580	AT3G05150	POPTR_0018s14850	GSVIVG01022026001
LOC_Os04g53930	Bradi2g25420	GRMZM2G075229	Sb02g037590	AT3G05155	POPTR_0322s00210	GSVIVG01022028001
LOC_Os04g58220	Bradi2g41440	GRMZM2G076370	Sb02g037595	AT3G05160	POPTR_0003s12130	GSVIVG01022029001
LOC_Os04g58230	Bradi2g45520	GRMZM2G077546	Sb02g037600	AT3G05165	POPTR_0019s08330	GSVIVG01022030001
LOC_Os05g49260	Bradi3g04580	GRMZM2G078757	Sb0391s002020	AT3G05400	POPTR_0013s02850	GSVIVG01022031001
LOC_Os05g49270	Bradi3g08690	GRMZM2G079342	Sb03g007080	AT3G05960	POPTR_0013s13890	GSVIVG01022032001
LOC_Os05g50280	Bradi3g10210	GRMZM2G081173	Sb03g009310	AT3G13050	POPTR_0013s02880	GSVIVG01022033001
LOC_Os06g04900	Bradi3g15510	GRMZM2G081589	Sb03g009340	AT3G18830	POPTR_0013s02870	GSVIVG01022034001
LOC_Os07g01560	Bradi3g27680	GRMZM2G083094	Sb03g025600	AT3G19930	POPTR_0014s05970	GSVIVG01022035001
LOC_Os07g03910	Bradi3g32210	GRMZM2G083173	Sb03g029970	AT3G19940	POPTR_0014s00290	GSVIVG01022309001
LOC_Os07g03960	Bradi3g33390	GRMZM2G083248	Sb04g004210	AT3G20460	POPTR_0014s13240	GSVIVG01023340001
LOC_Os07g05640	Bradi3g34550	GRMZM2G085301	Sb04g008150	AT3G20660	POPTR_0004s10160	GSVIVG01023868001
LOC_Os07g10590	Bradi3g46620	GRMZM2G087479	Sb04g010400	AT3G51490	POPTR_0004s10150	GSVIVG01024413001
LOC_Os07g37320	Bradi3g46640	GRMZM2G087901	Sb04g023710	AT3G54700	POPTR_0004s24170	GSVIVG01024909001
LOC_Os07g38400	Bradi3g60760	GRMZM2G088196	Sb04g036140	AT4G02050	POPTR_0004s14070	GSVIVG01027803001
LOC_Os07g39350	Bradi4g06410	GRMZM2G092793	Sb04g038460	AT4G04750	POPTR_0004s24190	GSVIVG01028321001
LOC_Os07g39360	Bradi4g06420	GRMZM2G096683	Sb05g023140	AT4G04760	POPTR_0004s21690	GSVIVG01028392001
LOC_Os07g39400	Bradi4g11680	GRMZM2G097395	Sb05g024860	AT4G08878	POPTR_0004s10910	GSVIVG01028732001
LOC_Os08g08070	Bradi4g12250	GRMZM2G098011	Sb05g025270	AT4G16480	POPTR_0004s03930	GSVIVG01028733001
LOC_Os09g09520	Bradi4g13310	GRMZM2G098679	Sb05g025280	AT4G21480	POPTR_0004s03360	GSVIVG01029459001
LOC_Os09g12590	Bradi4g14700	GRMZM2G102683	Sb05g025290	AT4G35300	POPTR_0004s09700	GSVIVG01030384001
LOC_Os09g15330	Bradi4g14710	GRMZM2G104942	Sb05g025300	AT4G36670	POPTR_0009s05290	GSVIVG01030495001
LOC_Os09g23110	Bradi4g16060	GRMZM2G106451	Sb05g025340	AT5G16150	POPTR_0009s04750	GSVIVG01031006001
LOC_Os09g24924	Bradi4g24490	GRMZM2G106730	Sb05g025370	AT5G17010	POPTR_0009s16960	GSVIVG01031077001
LOC_Os09g27900	Bradi4g27540	GRMZM2G106741	Sb06g000520	AT5G18840	POPTR_0009s05310	GSVIVG01031930001
LOC_Os09g38690	Bradi4g27560	GRMZM2G109201	Sb06g002540	AT5G23270	POPTR_0012s03440	GSVIVG01032651001
LOC_Os10g21590	Bradi4g28000	GRMZM2G109221	Sb06g002800	AT5G26250	POPTR_0011s13400	GSVIVG01036438001
LOC_Os10g39440	Bradi4g29650	GRMZM2G110018	Sb06g018540	AT5G26340	POPTR_0011s04170	GSVIVG01036439001
LOC_Os10g40950	Bradi4g30290	GRMZM2G110034	Sb06g018590	AT5G27350	POPTR_0489s00210	GSVIVG01036440001
LOC_Os10g41190	Bradi4g37890	GRMZM2G110044	Sb06g018600	AT5G27360	POPTR_0001s18590	GSVIVG01019870001
LOC_Os11g28610	Bradi5g02520	GRMZM2G116259	Sb06g018610	AT5G43340	POPTR_0001s25600	GSVIVG01027594001
LOC_Os11g38160	Bradi5g02730	GRMZM2G117146	Sb06g018630	AT5G43350	POPTR_0001s08750	GSVIVG01008736001
LOC_Os11g40540	Bradi5g02750	GRMZM2G118441	Sb06g021070	AT5G43360	POPTR_0001s25100	GSVIVG01011268001
LOC_Os11g41840	Bradi5g02760	GRMZM2G120244	Sb06g022300	AT5G43370	POPTR_0001s26060	GSVIVG01023968001
LOC_Os11g41850	Bradi5g02770	GRMZM2G122869	Sb06g029640	AT5G61520	POPTR_0001s23370	GSVIVG01008083001
LOC_Os11g41870	Bradi5g12020	GRMZM2G124136	Sb06g033050	AT4G22990	POPTR_0010s10030	GSVIVG01008084001
LOC_Os11g42430	Bradi5g12030	GRMZM2G124396	Sb06g033060	AT2G16970	POPTR_0010s10010	GSVIVG01008567001
LOC_Os12g04640	Bradi5g12040	GRMZM2G128515	Sb07g004950	AT2G16980	POPTR_0010s02740	GSVIVG01012864001
LOC_Os12g32760	Bradi5g12050	GRMZM2G134192	Sb08g016520	AT2G16990	POPTR_0007s12950	GSVIVG01016196001
LOC_Os12g32940	Bradi5g12060	GRMZM2G134496	Sb08g016530	AT5G42210	POPTR_0007s02140	GSVIVG01016197001
LOC_Os03g05610	Bradi5g12070	GRMZM2G135056	Sb09g007450	AT1G18940	POPTR_0007s07550	GSVIVG01016200001
LOC_Os07g37510	Bradi5g14370	GRMZM2G135739	Sb09g020300	AT1G31470	POPTR_0007s12610	GSVIVG01017494001
LOC_Os07g37530	Bradi5g15440	GRMZM2G136523	Sb09g021630	AT1G74780	POPTR_0007s07640	GSVIVG01019294001
LOC_Os10g30790	Bradi5g16480	GRMZM2G138589	Sb09g021645	AT1G80530	POPTR_0007s07540	GSVIVG01019295001
LOC_Os02g44730	Bradi5g21100	GRMZM2G141034	Sb09g022100	AT2G16660	POPTR_0007s07530	GSVIVG01024048001
LOC_Os05g24140	Bradi5g22900	GRMZM2G142063	Sb09g028810	AT2G28120	POPTR_0007s15120	GSVIVG01024607001
LOC_Os11g05390	Bradi1g76010	GRMZM2G142919	Sb09g028820	AT2G30300	POPTR_0007s15130	GSVIVG01031480001
LOC_Os01g61010	Bradi3g12590	GRMZM2G145107	Sb09g028840	AT2G34350	POPTR_0002s00700	GSVIVG01033076001
LOC_Os03g47810	Bradi3g35610	GRMZM2G146240	Sb09g029520	AT2G34355	POPTR_0002s09650	GSVIVG01033079001
LOC_Os03g58580	Bradi5g18880	GRMZM2G149553	Sb10g002770	AT2G39210	POPTR_0002s00760	GSVIVG01033667001
LOC_Os04g31924	Bradi3g32390	GRMZM2G153920	Sb10g012710	AT3G01630	POPTR_0002s26150	GSVIVG01036919001
LOC_Os04g42420	Bradi3g51280	GRMZM2G154460	Sb10g031000	AT3G01930	POPTR_0002s22850	GSVIVG01009254001
LOC_Os05g39800	Bradi4g42520	GRMZM2G157057	Sb01g046900	AT4G19450	POPTR_0002s09640	GSVIVG01020031001
LOC_Os06g08110	Bradi4g42530	GRMZM2G159559	Sb01g047910	AT4G34950	POPTR_0002s22860	GSVIVG01034881001
LOC_Os07g09010	Bradi1g05180	GRMZM2G159732	Sb04g038470	AT5G14120	POPTR_0008s15020	GSVIVG01034886001
LOC_Os08g15450	Bradi1g12440	GRMZM2G160069	Sb06g002560	AT5G45275	POPTR_0008s15050	GSVIVG01003705001
LOC_Os08g42010	Bradi1g47740	GRMZM2G160430	Sb07g023780	AT5G50520	POPTR_0008s15030	GSVIVG01009016001
LOC_Os09g36600	Bradi1g47750	GRMZM2G160460	Sb01g030220	AT5G50630	POPTR_0008s15010	GSVIVG01019019001
LOC_Os10g08850	Bradi1g54990	GRMZM2G160504	Sb04g032320	AT1G09960	POPTR_0008s20170	GSVIVG01005670001
LOC_Os11g01590	Bradi2g22400	GRMZM2G160614	Sb05g003130	AT1G22710	POPTR_0016s01180	GSVIVG01013802001
LOC_Os12g01570	Bradi2g53700	GRMZM2G163866	Sb01g004940	AT1G66570	POPTR_0016s01190	GSVIVG01025721001
LOC_Os12g29950	Bradi3g27980	GRMZM2G164743	Sb01g011890	AT1G71880	POPTR_0016s12820	GSVIVG01031518001
LOC_Os12g44060	Bradi3g41320	GRMZM2G165530	Sb02g000890	AT1G71890	POPTR_0001s02550	GSVIVG01031522001
LOC_Os12g44070	Bradi4g00480	GRMZM2G166925	Sb02g005120	AT2G02860	POPTR_0010s18150	GSVIVG01032430001
LOC_Os12g44180	Bradi4g07330	GRMZM2G176721	Sb02g031140	AT2G14670	POPTR_0010s08230	GSVIVG01022027001
LOC_Os02g36700	Bradi4g26780	GRMZM2G176759	Sb03g038420	AT5G06170	POPTR_0010s18160	GSVIVG01007215001
LOC_Os02g58080	Bradi4g36420	GRMZM2G176780	Sb05g000610	AT5G43610	POPTR_0010s08240	GSVIVG01010500001
LOC_Os03g07480	Bradi4g44830	GRMZM2G179106	Sb05g026300	AT1G78130	POPTR_0016s03850
LOC_Os10g26470	Bradi5g08190	GRMZM2G301885	Sb06g013890	AT2G18590	POPTR_0005s26720
LOC_Os12g44380	Bradi5g14850	GRMZM2G302604	Sb06g013900	AT4G36790	POPTR_0004s18510
LOC_Os03g59450	Bradi1g73170	GRMZM2G307561	Sb06g021760	AT5G10190	POPTR_0009s14090
LOC_Os07g10820	Bradi3g46790	GRMZM2G338672	Sb07g026140	AT5G60780	POPTR_0010s24380
LOC_Os08g31670	Bradi3g56740	GRMZM2G344573	Sb08g000640	AT5G65687	POPTR_0002s01760
LOC_Os08g31700	Bradi4g00320	GRMZM2G366065	Sb08g014860	AT1G08090	POPTR_0008s02280
LOC_Os09g20480	Bradi1g04500	GRMZM2G374812	Sb08g023010	AT1G08100	POPTR_0005s11450
LOC_Os09g20490	Bradi1g54190	GRMZM2G377502	Sb08g023020	AT1G12940	POPTR_0017s09660
LOC_Os09g20500	Bradi4g29100	GRMZM2G377555	Sb08g023130	AT3G45060	POPTR_0017s09650
LOC_Os09g20510	Bradi4g29110	GRMZM2G381453	Sb09g023320	AT5G14570	POPTR_0006s05990
LOC_Os09g20520	Bradi4g29120	GRMZM2G386564	Sb10g005340	AT5G60770	POPTR_0006s12430
LOC_Os04g10750	Bradi4g29140	GRMZM2G397754	Sb01g022430	AT1G54730	POPTR_0003s02330
LOC_Os04g10800	Bradi4g29150	GRMZM2G400928	Sb01g045720	AT1G27330	POPTR_0003s02340
LOC_Os06g21950	Bradi5g16260	GRMZM2G404965	Sb04g023860	AT1G27350	POPTR_0003s10470
LOC_Os08g45000	Bradi2g26210	GRMZM2G420004	Sb04g038030		POPTR_0003s10480
LOC_Os01g36720	Bradi2g40740	GRMZM2G425683	Sb07g028120		POPTR_0019s14730
LOC_Os01g50820	Bradi2g47640	GRMZM2G429110	Sb08g023310		POPTR_0013s15010
LOC_Os02g02170	Bradi3g01250	GRMZM2G429964	Sb01g004100		POPTR_0013s08160
LOC_Os02g02190	Bradi3g01270	GRMZM2G434388	Sb01g033180		POPTR_0004s22540
LOC_Os06g21920	Bradi3g01280	GRMZM2G442523	Sb01g042390		POPTR_0004s17910
LOC_Os11g41875	Bradi3g01290	GRMZM2G442546	Sb02g006340		POPTR_0009s01190
LOC_Os12g32950	Bradi3g46650	GRMZM2G446666	Sb02g023340		POPTR_0009s13530
		GRMZM2G450488	Sb02g023350		POPTR_0012s10080
		GRMZM2G451679	Sb02g023360		POPTR_0015s07820
		GRMZM2G453320	Sb02g023370		POPTR_0001s21170
		GRMZM2G455124	Sb02g023380		POPTR_0001s01040
		GRMZM2G458494	Sb07g020120		POPTR_0001s33670
		GRMZM2G465130	Sb03g025300		POPTR_0001s21190
		GRMZM2G467123	Sb03g032310		POPTR_0001s19730
		GRMZM2G467893	Sb04g000970		POPTR_0002s13500
		GRMZM2G481021	Sb04g000990		POPTR_0008s03280
			Sb04g001000		POPTR_0019s11560
			Sb01g033410		POPTR_0013s11950
			Sb09g028830		POPTR_0010s10370
			Sb02g020357		POPTR_0002s10730
			Sb02g037610		POPTR_0002s10710
			Sb05g025380		POPTR_0008s14760
			Sb08g016540		POPTR_0005s16980
					POPTR_0007s05580
					POPTR_0007s05590
					POPTR_0007s12360
					POPTR_0130s00200
					POPTR_0001s32590
					POPTR_0010s08270
					POPTR_0010s08250
					POPTR_0002s04000
					POPTR_0143s00200
					POPTR_0004s22370
					POPTR_0009s01410
					POPTR_0009s01420
					POPTR_0012s08950
					POPTR_0015s09310
					POPTR_0015s09290
					POPTR_0001s35030
					POPTR_0014s13230
					POPTR_0015s05510
					POPTR_0017s02720
					POPTR_0019s08990
					POPTR_0006s01810
					POPTR_0003s16960
					POPTR_0777s00200
					POPTR_0001s13750
					POPTR_0016s00990
